# Supplementary material for: TAS2R38 taster variants-linked MGAM expression in Alzheimer’s disease: a novel target for precision drug repurposing
Source: Front Aging Neurosci. 2026 Mar 4;18:1768436. doi: 10.3389/fnagi.2026.1768436 (PMC12996105; doi:10.3389/fnagi.2026.1768436)
Supplement: Supplementary file 2 [file Table_1.xlsx]

## Sheet: Supplementary Table 1
Supplementary Table 1: Demographics for the subjects in this study from NACC cohort (Beekly et al., 2007).
taster group	super	hetero	non	other less common genotypes	all
longitudinal subjects	4003	9524	5996	2427	21950
sex (M/F)	1,716/2,287	4,165/5,359	2765/3231	954/1473	9,600/12,350
age at first visit (years)	74.18±7.85	74.19±7.96	74.46±7.96	74.00±8.05	74.24±7.95
education (years)	15.02±3.62	15.50±3.25	15.70±3.07	15.01±3.46	15.41±3.31
APOE4 allele count (0/1/2)	2,352/1,374/277	5,730/3,168/626	3,498/2,080/418	1,360/894/173	12,940/7,516/1,494

## Sheet: Supplementary Table 2
Supplementary Table 2: Demographics for the subjects in this study from MSBB cohort (Wang et al., 2018).
taster group		super	hetero	non	other less common genotypes	all
eQTL subjects		51	136	71	37	295
sex (M/F)		15/36	47/89	31/40	13/24	106/189
age death (years)		82.61±7.83	84.26±6.92	82.70±8.16	81.76±8.90	83.29±7.67
APOE4 allele count (0/1/2)		33/15/3	90/39/7	50/20/1	18/18/1	191/92/12
Braak staging	0	4	4	1	4	13
	1	2	14	7	3	26
	2	7	18	9	5	39
	3	6	29	13	7	55
	4	4	17	7	4	32
	5	9	9	9	6	33
	6	19	45	25	8	97

## Sheet: Supplementary Table 3
Supplementary Table 3: Demographics for the subjects in this study from MAYO cohort (Allen et al., 2016).
taster group		super	hetero	non	other less common genotypes	all
eQTL subjects		34	133	95	23	285
sex (M/F)		16/18	66/67	49/46	9/14	140/145
age death (years)		78.53±9.22	81.35±8.15	79.51±8.70	82.00±6.88	80.45±8.41
APOE4 allele count (0/1/2)		28/5/1	100/28/5	59/34/2	19/4/0	206/71/8
Braak staging	0	2	3	2	0	7
	0.5	2	3	4	2	11
	1	1	12	12	4	29
	1.5	2	2	1	0	5
	2	4	23	12	1	40
	2.5	0	5	8	3	16
	3	10	43	23	8	84
	4.5	1	4	1	0	6
	5	3	14	11	2	30
	5.5	2	3	3	0	8
	6	7	21	17	3	48

## Sheet: Supplementary Table 4
Supplementary Table 4: Fixed effect size for all variables in the LME model of ADNI data. Significant terms (adjusted P < 0.05) are in bold.
target	sex (female)	edu	apoe4	age	g1	g2	g3	age*g1	age*g2	age*g3
cdmemory	-0.03026	-0.01742	0.208	0.004218	-1.182	-0.7497	0.7015	0.01645	0.01069	-0.009635
cdorient	-0.0339	-0.02002	0.2735	0.006441	-1.451	-0.8698	0.8668	0.02042	0.01266	-0.01199
cdjudge	0.01058	-0.01541	0.2514	-0.004751	-1.922	-1.386	0.9384	0.02604	0.01887	-0.01285
cdcomm	-0.008409	-0.02165	0.2145	0.0009461	-1.481	-1.022	0.7352	0.0199	0.0136	-0.01034
cdhome	-0.004755	-0.01517	0.2095	0.001331	-1.675	-1.126	0.8982	0.02237	0.0148	-0.01259
cdcare	-0.007929	-0.01764	0.2344	0.006869	-1.825	-1.034	1.106	0.02434	0.01369	-0.01528
cdglobal	-0.02266	-0.004767	0.1032	0.002054	-1.308	-0.6266	0.9302	0.01737	0.008384	-0.01247
cdrsb	-0.04444	-0.09302	1.303	0.01045	-10.38	-6.714	5.78	0.1401	0.09077	-0.07961
left lateral ventricle	-5737.74	106.2	1164.39	190.09	-32922.2	-21925.6	14220.8	475.64	338.58	-185.19
right lateral ventricle	-4622.39	114.21	1186.1	252.8	-28874.9	-17238.8	13786.2	408.53	257.85	-182.44

## Sheet: Supplementary Table 5
Supplementary Table 5: P vlaue and fixed effect size for amyloid and Tau in the LME model of ADNI data.
target
pvalue	sex (female)	edu	apoe4	age	g1	g2	g3	age*g1	age*g2	age*g3
Amyloid	0.2624	0.0122	<2e-16	0.3081	0.0239	0.028	0.4651	0.0151	0.0176	0.4749
Tau	0.894886	0.000204	<2e-16	0.259997	0.050606	0.063647	0.304602	0.054765	0.065605	0.350725
effect size	sex (female)	edu	apoe4	age	g1	g2	g3	age*g1	age*g2	age*g3
Amyloid	-2.2733	-0.9782	33.3137	-0.9304	-83.5666	-73.3196	15.6875	1.2279	1.094	-0.204
Tau	0.01704	-0.09619	1.15694	-0.09	-6.5314	-5.43963	1.86279	0.0875	0.07474	-0.02227

## Sheet: Supplementary Table 6
Supplementary Table 6: Significant eQTL genes across 4 brain regions in MSBB data. Only significant P values (< 0.05) are shown.
	adjusted P-value												gene annotation		Braak association region
	IFG			STG			PHG			FP			biotype	gene symbol
Ensembl ID	g1	g2	g3	g1	g2	g3	g1	g2	g3	g1	g2	g3
ENSG00000261115	0.05	0.02442											protein coding	TMEM178B	IFG/PHG/STG
ENSG00000127366				0.02835									protein coding	TAS2R5	PHG
ENSG00000257335	0.05	0.02442											protein coding	MGAM	FP/PHG/STG

## Sheet: Supplementary Table 7
Supplementary Table 7: significant eQTL genes across 2 brain regions in MAYO data. Only significant P values (< 0.05) are shown.
	adjusted P-value						gene annotation		Braak association region
	TCX			CBE			biotype	gene symbol
Ensembl ID	g1	g2	g3	g1	g2	g3
ENSG00000244701				0.0146383	0.0146383	0.033671	lncRNA	-	CBE
ENSG00000257093				0.028974	0.028974	0.0492734	protein coding	DENND11
ENSG00000270157				0.0146383	0.0146383	0.033671	lncRNA	-
ENSG00000228775	0.00810333	0.00810333		0.0146383	0.0146383	0.033671	lncRNA	WEE2-AS1
ENSG00000127364	2.2e-06	2.2e-06	2.156e-05	5.005e-07	5.005e-07	2.497e-05	protein coding	TAS2R4
ENSG00000127366	0.00810333	0.00810333	0.017875				protein coding	TAS2R5
ENSG00000257335	0.019976	0.019976					protein coding	MGAM	TCX/CBE
ENSG00000258227	0.0143825	0.0143825					protein coding	CLEC5A	TCX

## Sheet: Supplementary Table 8
Supplementary Table 8: All significantly terms in functional enrichment of the affected genes identified by CIT analysis for the g1-MGAM eQTL.
GroupID	Category	Term	Description	LogP	Log(q-value)	Genes	Symbols	InTerm_InList
1_Summary	GO Biological Processes	GO:0051248	negative regulation of protein metabolic process	-8.8494	-4.50607	25,1139,3692,4193,4745,4843,5071,5176,5274,5770,6880,7057,9113,9125,10253,10644,27018,54386,54956,56271,80149,122809,400961,5217,8795,152110,378884,1047,25824,5704,64110,79918,222166,5985,4987,10131,55333,220441,6647,28514	ABL1,CHRNA7,EIF6,MDM2,NELL1,NOS2,PRKN,SERPINF1,SERPINI1,PTPN1,TAF9,THBS1,LATS1,CNOT9,SPRY2,IGF2BP2,BEX3,TERF2IP,PARP16,BEX4,ZC3H12A,SOCS4,PAIP2B,PFN2,TNFRSF10B,NEK10,NHLRC1,CLGN,PRDX5,PSMC4,MAGEF1,SETD6,MTURN,RFC5,OPRL1,TRAP1,SYNJ2BP,RNF152,SOD1,DLL1	40/-
1_Member	GO Biological Processes	GO:0051248	negative regulation of protein metabolic process	-8.8494	-4.50607	25,1139,3692,4193,4745,4843,5071,5176,5274,5770,6880,7057,9113,9125,10253,10644,27018,54386,54956,56271,80149,122809,400961	ABL1,CHRNA7,EIF6,MDM2,NELL1,NOS2,PRKN,SERPINF1,SERPINI1,PTPN1,TAF9,THBS1,LATS1,CNOT9,SPRY2,IGF2BP2,BEX3,TERF2IP,PARP16,BEX4,ZC3H12A,SOCS4,PAIP2B	23/782
1_Member	GO Biological Processes	GO:0031400	negative regulation of protein modification process	-4.33804	-1.34275	25,5071,5770,9113,10253,27018,54386,56271,80149,122809	ABL1,PRKN,PTPN1,LATS1,SPRY2,BEX3,TERF2IP,BEX4,ZC3H12A,SOCS4	10/321
1_Member	GO Biological Processes	GO:0001933	negative regulation of protein phosphorylation	-4.17503	-1.30806	25,5071,5770,9113,10253,54386,80149,122809	ABL1,PRKN,PTPN1,LATS1,SPRY2,TERF2IP,ZC3H12A,SOCS4	8/210
1_Member	GO Biological Processes	GO:0001932	regulation of protein phosphorylation	-4.11644	-1.27826	25,1139,5071,5217,5770,7057,8795,9113,9125,10253,54386,80149,122809,152110	ABL1,CHRNA7,PRKN,PFN2,PTPN1,THBS1,TNFRSF10B,LATS1,CNOT9,SPRY2,TERF2IP,ZC3H12A,SOCS4,NEK10	14/644
1_Member	GO Biological Processes	GO:0031401	positive regulation of protein modification process	-4.03517	-1.21035	25,1139,5071,5217,5770,7057,8795,9113,9125,10253,80149,152110,378884	ABL1,CHRNA7,PRKN,PFN2,PTPN1,THBS1,TNFRSF10B,LATS1,CNOT9,SPRY2,ZC3H12A,NEK10,NHLRC1	13/574
1_Member	GO Biological Processes	GO:0042326	negative regulation of phosphorylation	-3.9534	-1.14155	25,5071,5770,9113,10253,54386,80149,122809	ABL1,PRKN,PTPN1,LATS1,SPRY2,TERF2IP,ZC3H12A,SOCS4	8/226
1_Member	GO Biological Processes	GO:0034976	response to endoplasmic reticulum stress	-3.82417	-1.04576	25,1047,5071,5770,7057,8795,54956,378884	ABL1,CLGN,PRKN,PTPN1,THBS1,TNFRSF10B,PARP16,NHLRC1	8/236
1_Member	GO Biological Processes	GO:0042325	regulation of phosphorylation	-3.77809	-1.01454	25,1139,5071,5217,5770,7057,8795,9113,9125,10253,54386,80149,122809,152110	ABL1,CHRNA7,PRKN,PFN2,PTPN1,THBS1,TNFRSF10B,LATS1,CNOT9,SPRY2,TERF2IP,ZC3H12A,SOCS4,NEK10	14/694
1_Member	GO Biological Processes	GO:0001934	positive regulation of protein phosphorylation	-3.44098	-0.759291	25,1139,5217,5770,7057,8795,9113,9125,10253,152110	ABL1,CHRNA7,PFN2,PTPN1,THBS1,TNFRSF10B,LATS1,CNOT9,SPRY2,NEK10	10/414
1_Member	GO Biological Processes	GO:0010563	negative regulation of phosphorus metabolic process	-3.41917	-0.759291	25,5071,5770,9113,10253,54386,80149,122809	ABL1,PRKN,PTPN1,LATS1,SPRY2,TERF2IP,ZC3H12A,SOCS4	8/271
1_Member	GO Biological Processes	GO:0045936	negative regulation of phosphate metabolic process	-3.41917	-0.759291	25,5071,5770,9113,10253,54386,80149,122809	ABL1,PRKN,PTPN1,LATS1,SPRY2,TERF2IP,ZC3H12A,SOCS4	8/271
1_Member	GO Biological Processes	GO:0043086	negative regulation of catalytic activity	-3.37834	-0.759291	25,5071,5176,5274,5770,7057,9113,25824,122809	ABL1,PRKN,SERPINF1,SERPINI1,PTPN1,THBS1,LATS1,PRDX5,SOCS4	9/346
1_Member	GO Biological Processes	GO:0042327	positive regulation of phosphorylation	-3.25839	-0.678488	25,1139,5217,5770,7057,8795,9113,9125,10253,152110	ABL1,CHRNA7,PFN2,PTPN1,THBS1,TNFRSF10B,LATS1,CNOT9,SPRY2,NEK10	10/437
1_Member	GO Biological Processes	GO:0030162	regulation of proteolysis	-3.12607	-0.615251	4193,5071,5176,5274,5704,5770,6880,7057,9113,64110,122809	MDM2,PRKN,SERPINF1,SERPINI1,PSMC4,PTPN1,TAF9,THBS1,LATS1,MAGEF1,SOCS4	11/538
1_Member	GO Biological Processes	GO:0044092	negative regulation of molecular function	-3.07059	-0.601616	25,5071,5176,5274,5770,7057,9113,25824,79918,80149,122809,222166	ABL1,PRKN,SERPINF1,SERPINI1,PTPN1,THBS1,LATS1,PRDX5,SETD6,ZC3H12A,SOCS4,MTURN	12/634
1_Member	GO Biological Processes	GO:0051338	regulation of transferase activity	-3.05959	-0.601616	25,1139,5071,5770,5985,7057,8795,9113,122809,152110	ABL1,CHRNA7,PRKN,PTPN1,RFC5,THBS1,TNFRSF10B,LATS1,SOCS4,NEK10	10/464
1_Member	GO Biological Processes	GO:1902532	negative regulation of intracellular signal transduction	-3.00852	-0.573676	25,4193,4987,5071,5770,6880,7057,9125,10131,10253,55333,80149,220441	ABL1,MDM2,OPRL1,PRKN,PTPN1,TAF9,THBS1,CNOT9,TRAP1,SPRY2,SYNJ2BP,ZC3H12A,RNF152	13/736
1_Member	GO Biological Processes	GO:0010562	positive regulation of phosphorus metabolic process	-2.86266	-0.501606	25,1139,5217,5770,7057,8795,9113,9125,10253,152110	ABL1,CHRNA7,PFN2,PTPN1,THBS1,TNFRSF10B,LATS1,CNOT9,SPRY2,NEK10	10/493
1_Member	GO Biological Processes	GO:0045937	positive regulation of phosphate metabolic process	-2.86266	-0.501606	25,1139,5217,5770,7057,8795,9113,9125,10253,152110	ABL1,CHRNA7,PFN2,PTPN1,THBS1,TNFRSF10B,LATS1,CNOT9,SPRY2,NEK10	10/493
1_Member	GO Biological Processes	GO:0070373	negative regulation of ERK1 and ERK2 cascade	-2.79344	-0.475414	25,5770,10253,55333	ABL1,PTPN1,SPRY2,SYNJ2BP	4/78
1_Member	GO Biological Processes	GO:0051347	positive regulation of transferase activity	-2.78691	-0.472969	25,1139,5770,5985,7057,8795,152110	ABL1,CHRNA7,PTPN1,RFC5,THBS1,TNFRSF10B,NEK10	7/264
1_Member	GO Biological Processes	GO:0033673	negative regulation of kinase activity	-2.61933	-0.393863	25,5071,5770,9113,122809	ABL1,PRKN,PTPN1,LATS1,SOCS4	5/144
1_Member	GO Biological Processes	GO:0030100	regulation of endocytosis	-2.40712	-0.275977	25,4193,5071,5770,6647,28514,55333	ABL1,MDM2,PRKN,PTPN1,SOD1,DLL1,SYNJ2BP	7/309
1_Member	GO Biological Processes	GO:0043549	regulation of kinase activity	-2.37271	-0.257264	25,5071,5770,7057,8795,9113,122809,152110	ABL1,PRKN,PTPN1,THBS1,TNFRSF10B,LATS1,SOCS4,NEK10	8/397
1_Member	GO Biological Processes	GO:0051348	negative regulation of transferase activity	-2.34436	-0.245116	25,5071,5770,9113,122809	ABL1,PRKN,PTPN1,LATS1,SOCS4	5/167
1_Member	GO Biological Processes	GO:0043409	negative regulation of MAPK cascade	-2.3012	-0.220505	25,5071,5770,10253,55333	ABL1,PRKN,PTPN1,SPRY2,SYNJ2BP	5/171
1_Member	GO Biological Processes	GO:0006986	response to unfolded protein	-2.07406	-0.0848402	5071,5770,7057,54956	PRKN,PTPN1,THBS1,PARP16	4/124
1_Member	GO Biological Processes	GO:0045859	regulation of protein kinase activity	-2.0005	-0.0568466	25,5770,7057,8795,9113,122809,152110	ABL1,PTPN1,THBS1,TNFRSF10B,LATS1,SOCS4,NEK10	7/369
2_Summary	GO Biological Processes	GO:0006091	generation of precursor metabolites and energy	-6.70137	-2.65907	1537,2806,3098,3420,4190,4191,4776,5315,5634,7384,9016,10063,23710,378884,7416,10131,4843,5071,10651,28978,100287932	CYC1,GOT2,HK1,IDH3B,MDH1,MDH2,NFATC4,PKM,PRPS2,UQCRC1,SLC25A14,COX17,GABARAPL1,NHLRC1,VDAC1,TRAP1,NOS2,PRKN,MTX2,TMEM14A,TIMM23	21/-
2_Member	GO Biological Processes	GO:0006091	generation of precursor metabolites and energy	-6.70137	-2.65907	1537,2806,3098,3420,4190,4191,4776,5315,5634,7384,9016,10063,23710,378884	CYC1,GOT2,HK1,IDH3B,MDH1,MDH2,NFATC4,PKM,PRPS2,UQCRC1,SLC25A14,COX17,GABARAPL1,NHLRC1	14/382
2_Member	Reactome Gene Sets	R-HSA-1428517	Aerobic respiration and respiratory electron transport	-6.14886	-2.28265	1537,2806,3420,4190,4191,5315,7384,7416,9016,10063,10131	CYC1,GOT2,IDH3B,MDH1,MDH2,PKM,UQCRC1,VDAC1,SLC25A14,COX17,TRAP1	11/250
2_Member	WikiPathways	WP534	Glycolysis and gluconeogenesis	-4.99287	-1.53149	2806,3098,4190,4191,5315	GOT2,HK1,MDH1,MDH2,PKM	5/45
2_Member	KEGG Pathway	hsa01200	Carbon metabolism	-4.98817	-1.53149	2806,3098,3420,4190,4191,5315,5634	GOT2,HK1,IDH3B,MDH1,MDH2,PKM,PRPS2	7/116
2_Member	GO Biological Processes	GO:0015980	energy derivation by oxidation of organic compounds	-4.82927	-1.53149	1537,2806,3420,4190,4191,4776,7384,9016,23710,378884	CYC1,GOT2,IDH3B,MDH1,MDH2,NFATC4,UQCRC1,SLC25A14,GABARAPL1,NHLRC1	10/281
2_Member	WikiPathways	WP4595	Urea cycle and associated pathways	-4.80434	-1.53149	2806,4190,4191,4843	GOT2,MDH1,MDH2,NOS2	4/24
2_Member	GO Biological Processes	GO:0043490	malate-aspartate shuttle	-4.675	-1.50777	2806,4190,4191	GOT2,MDH1,MDH2	3/9
2_Member	Reactome Gene Sets	R-HSA-9856872	Malate-aspartate shuttle	-4.675	-1.50777	2806,4190,4191	GOT2,MDH1,MDH2	3/9
2_Member	GO Biological Processes	GO:0006839	mitochondrial transport	-4.48187	-1.43957	2806,4190,4191,5071,7416,10651,28978,100287932	GOT2,MDH1,MDH2,PRKN,VDAC1,MTX2,TMEM14A,TIMM23	8/190
2_Member	GO Biological Processes	GO:0045333	cellular respiration	-4.30867	-1.34275	1537,2806,3420,4190,4191,4776,7384,9016	CYC1,GOT2,IDH3B,MDH1,MDH2,NFATC4,UQCRC1,SLC25A14	8/201
2_Member	GO Biological Processes	GO:0006734	NADH metabolic process	-4.23835	-1.33508	3098,4190,4191,5315	HK1,MDH1,MDH2,PKM	4/33
2_Member	Reactome Gene Sets	R-HSA-611105	Respiratory electron transport	-4.23125	-1.33508	1537,2806,4190,4191,7384,10063,10131	CYC1,GOT2,MDH1,MDH2,UQCRC1,COX17,TRAP1	7/152
2_Member	WikiPathways	WP5220	Metabolic reprogramming in pancreatic cancer	-3.82089	-1.04576	2806,3098,4190,5315	GOT2,HK1,MDH1,PKM	4/42
2_Member	WikiPathways	WP5355	Metabolic epileptic disorders	-3.49369	-0.781725	2806,3098,4190,4191,5315	GOT2,HK1,MDH1,MDH2,PKM	5/92
2_Member	WikiPathways	WP5046	NAD metabolism in oncogene induced senescence and mitochondrial dysfunction associated senescence	-3.43844	-0.759291	2806,4190,4191	GOT2,MDH1,MDH2	3/22
2_Member	GO Biological Processes	GO:1990542	mitochondrial transmembrane transport	-3.22974	-0.663746	2806,4190,4191,7416,100287932	GOT2,MDH1,MDH2,VDAC1,TIMM23	5/105
2_Member	GO Biological Processes	GO:0009060	aerobic respiration	-3.15239	-0.628602	1537,3420,4190,4191,7384,9016	CYC1,IDH3B,MDH1,MDH2,UQCRC1,SLC25A14	6/165
2_Member	KEGG Pathway	hsa00020	Citrate cycle (TCA cycle)	-3.0338	-0.593561	3420,4190,4191	IDH3B,MDH1,MDH2	3/30
2_Member	GO Biological Processes	GO:0022904	respiratory electron transport chain	-2.95187	-0.543037	1537,2806,4190,4191,7384	CYC1,GOT2,MDH1,MDH2,UQCRC1	5/121
2_Member	Reactome Gene Sets	R-HSA-71403	Citric acid cycle (TCA cycle)	-2.91158	-0.51764	3420,4191,10131	IDH3B,MDH2,TRAP1	3/33
2_Member	GO Biological Processes	GO:0006099	tricarboxylic acid cycle	-2.8735	-0.503015	3420,4190,4191	IDH3B,MDH1,MDH2	3/34
2_Member	KEGG Pathway	hsa01230	Biosynthesis of amino acids	-2.85648	-0.500434	2806,3420,5315,5634	GOT2,IDH3B,PKM,PRPS2	4/75
2_Member	GO Biological Processes	GO:0022900	electron transport chain	-2.79892	-0.476779	1537,2806,4190,4191,7384	CYC1,GOT2,MDH1,MDH2,UQCRC1	5/131
2_Member	WikiPathways	WP4290	Metabolic reprogramming in colon cancer	-2.60686	-0.393863	2806,4191,5315	GOT2,MDH2,PKM	3/42
2_Member	WikiPathways	WP3925	Amino acid metabolism	-2.53156	-0.346591	2806,4190,4191,5315	GOT2,MDH1,MDH2,PKM	4/92
2_Member	KEGG Pathway	hsa00620	Pyruvate metabolism	-2.46705	-0.306365	4190,4191,5315	MDH1,MDH2,PKM	3/47
2_Member	KEGG Pathway	hsa00270	Cysteine and methionine metabolism	-2.34273	-0.245116	2806,4190,4191	GOT2,MDH1,MDH2	3/52
3_Summary	GO Biological Processes	GO:0072524	pyridine-containing compound metabolic process	-5.71438	-1.97311	3098,4190,4191,4860,5315,5634,25824,54956,5151,9414,29789,4843,122809,11041,92126,378884,129530	HK1,MDH1,MDH2,PNP,PKM,PRPS2,PRDX5,PARP16,PDE8A,TJP2,OLA1,NOS2,SOCS4,B4GAT1,DSEL,NHLRC1,LYG1	17/-
3_Member	GO Biological Processes	GO:0072524	pyridine-containing compound metabolic process	-5.71438	-1.97311	3098,4190,4191,4860,5315,5634,25824,54956	HK1,MDH1,MDH2,PNP,PKM,PRPS2,PRDX5,PARP16	8/129
3_Member	GO Biological Processes	GO:0019362	pyridine nucleotide metabolic process	-4.86819	-1.53149	3098,4190,4191,5315,5634,25824,54956	HK1,MDH1,MDH2,PKM,PRPS2,PRDX5,PARP16	7/121
3_Member	GO Biological Processes	GO:0046496	nicotinamide nucleotide metabolic process	-4.86819	-1.53149	3098,4190,4191,5315,5634,25824,54956	HK1,MDH1,MDH2,PKM,PRPS2,PRDX5,PARP16	7/121
3_Member	GO Biological Processes	GO:0006163	purine nucleotide metabolic process	-4.52194	-1.45737	3098,4190,4191,4860,5151,5315,5634,9414,25824,29789,54956	HK1,MDH1,MDH2,PNP,PDE8A,PKM,PRPS2,TJP2,PRDX5,OLA1,PARP16	11/371
3_Member	GO Biological Processes	GO:0019674	NAD metabolic process	-4.27349	-1.33508	3098,4190,4191,5315,54956	HK1,MDH1,MDH2,PKM,PARP16	5/63
3_Member	GO Biological Processes	GO:0009117	nucleotide metabolic process	-3.94058	-1.14132	3098,4190,4191,4860,5151,5315,5634,9414,25824,29789,54956	HK1,MDH1,MDH2,PNP,PDE8A,PKM,PRPS2,TJP2,PRDX5,OLA1,PARP16	11/431
3_Member	GO Biological Processes	GO:0072521	purine-containing compound metabolic process	-3.38859	-0.759291	3098,4190,4191,4860,5151,5315,5634,9414,25824,29789,54956	HK1,MDH1,MDH2,PNP,PDE8A,PKM,PRPS2,TJP2,PRDX5,OLA1,PARP16	11/500
3_Member	GO Biological Processes	GO:0006753	nucleoside phosphate metabolic process	-2.87586	-0.503015	3098,4190,4191,4860,5151,5315,5634,9414,25824,29789,54956	HK1,MDH1,MDH2,PNP,PDE8A,PKM,PRPS2,TJP2,PRDX5,OLA1,PARP16	11/578
3_Member	GO Biological Processes	GO:0009154	purine ribonucleotide catabolic process	-2.73306	-0.442265	3098,4860,5151,5315	HK1,PNP,PDE8A,PKM	4/81
3_Member	WikiPathways	WP3614	Photodynamic therapy induced HIF 1 survival signaling	-2.73252	-0.442265	3098,4843,5315	HK1,NOS2,PKM	3/38
3_Member	GO Biological Processes	GO:0055086	nucleobase-containing small molecule metabolic process	-2.72028	-0.439561	3098,4190,4191,4860,5151,5315,5634,9414,25824,29789,54956	HK1,MDH1,MDH2,PNP,PDE8A,PKM,PRPS2,TJP2,PRDX5,OLA1,PARP16	11/605
3_Member	GO Biological Processes	GO:0009261	ribonucleotide catabolic process	-2.61956	-0.393863	3098,4860,5151,5315	HK1,PNP,PDE8A,PKM	4/87
3_Member	GO Biological Processes	GO:0006195	purine nucleotide catabolic process	-2.56609	-0.371977	3098,4860,5151,5315	HK1,PNP,PDE8A,PKM	4/90
3_Member	KEGG Pathway	hsa04930	Type II diabetes mellitus	-2.46705	-0.306365	3098,5315,122809	HK1,PKM,SOCS4	3/47
3_Member	GO Biological Processes	GO:0019693	ribose phosphate metabolic process	-2.35446	-0.245116	3098,4860,5151,5315,5634,9414,29789	HK1,PNP,PDE8A,PKM,PRPS2,TJP2,OLA1	7/316
3_Member	GO Biological Processes	GO:0072523	purine-containing compound catabolic process	-2.29728	-0.220505	3098,4860,5151,5315	HK1,PNP,PDE8A,PKM	4/107
3_Member	GO Biological Processes	GO:0072526	pyridine-containing compound catabolic process	-2.27433	-0.205159	3098,4860,5315	HK1,PNP,PKM	3/55
3_Member	GO Biological Processes	GO:0009166	nucleotide catabolic process	-2.21402	-0.160728	3098,4860,5151,5315	HK1,PNP,PDE8A,PKM	4/113
3_Member	Canonical Pathways	M255	PID HIF1 TFPATHWAY	-2.05499	-0.079016	3098,4843,5315	HK1,NOS2,PKM	3/66
3_Member	Reactome Gene Sets	R-HSA-71387	Metabolism of carbohydrates	-2.04754	-0.075277	3098,5315,5634,11041,92126,378884	HK1,PKM,PRPS2,B4GAT1,DSEL,NHLRC1	6/276
3_Member	GO Biological Processes	GO:0009135	purine nucleoside diphosphate metabolic process	-2.01954	-0.0671443	3098,5315,9414	HK1,PKM,TJP2	3/68
3_Member	GO Biological Processes	GO:0009179	purine ribonucleoside diphosphate metabolic process	-2.01954	-0.0671443	3098,5315,9414	HK1,PKM,TJP2	3/68
3_Member	GO Biological Processes	GO:1901136	carbohydrate derivative catabolic process	-2.00392	-0.0568629	3098,4860,5151,5315,129530	HK1,PNP,PDE8A,PKM,LYG1	5/202
4_Summary	Reactome Gene Sets	R-HSA-9609507	Protein localization	-5.20505	-1.56069	439,1537,4843,7416,8799,10063,10651,100287932	GET3,CYC1,NOS2,VDAC1,PEX11B,COX17,MTX2,TIMM23	8/-
4_Member	Reactome Gene Sets	R-HSA-9609507	Protein localization	-5.20505	-1.56069	439,1537,4843,7416,8799,10063,10651,100287932	GET3,CYC1,NOS2,VDAC1,PEX11B,COX17,MTX2,TIMM23	8/151
4_Member	Reactome Gene Sets	R-HSA-1268020	Mitochondrial protein import	-4.30715	-1.34275	1537,7416,10063,10651,100287932	CYC1,VDAC1,COX17,MTX2,TIMM23	5/62
5_Summary	GO Biological Processes	GO:0007610	behavior	-4.79564	-1.53149	25,1139,3350,4776,4889,4987,5071,5176,6647,7057,7111,7416,7419,54429,114798,1537,5704,5709,7384,10131,4843,5770,5217,4193,51651,57192	ABL1,CHRNA7,HTR1A,NFATC4,NPY5R,OPRL1,PRKN,SERPINF1,SOD1,THBS1,TMOD1,VDAC1,VDAC3,TAS2R5,SLITRK1,CYC1,PSMC4,PSMD3,UQCRC1,TRAP1,NOS2,PTPN1,PFN2,MDM2,PTRH2,MCOLN1	26/-
5_Member	GO Biological Processes	GO:0007610	behavior	-4.79564	-1.53149	25,1139,3350,4776,4889,4987,5071,5176,6647,7057,7111,7416,7419,54429,114798	ABL1,CHRNA7,HTR1A,NFATC4,NPY5R,OPRL1,PRKN,SERPINF1,SOD1,THBS1,TMOD1,VDAC1,VDAC3,TAS2R5,SLITRK1	15/634
5_Member	KEGG Pathway	hsa05012	Parkinson disease	-4.16829	-1.30806	1537,5071,5704,5709,6647,7384,7416,7419,10131	CYC1,PRKN,PSMC4,PSMD3,SOD1,UQCRC1,VDAC1,VDAC3,TRAP1	9/271
5_Member	KEGG Pathway	hsa05022	Pathways of neurodegeneration - multiple diseases	-3.51488	-0.784331	1139,1537,4843,5071,5704,5709,6647,7384,7416,7419,10131	CHRNA7,CYC1,NOS2,PRKN,PSMC4,PSMD3,SOD1,UQCRC1,VDAC1,VDAC3,TRAP1	11/483
5_Member	GO Biological Processes	GO:0007611	learning or memory	-3.30496	-0.701994	25,1139,4776,4987,5071,5176,7416,7419	ABL1,CHRNA7,NFATC4,OPRL1,PRKN,SERPINF1,VDAC1,VDAC3	8/282
5_Member	KEGG Pathway	hsa05208	Chemical carcinogenesis - reactive oxygen species	-3.16605	-0.628602	25,1537,5770,6647,7384,7416,7419	ABL1,CYC1,PTPN1,SOD1,UQCRC1,VDAC1,VDAC3	7/227
5_Member	KEGG Pathway	hsa05014	Amyotrophic lateral sclerosis	-3.16168	-0.628602	1537,4843,5071,5217,5704,5709,6647,7384,7416	CYC1,NOS2,PRKN,PFN2,PSMC4,PSMD3,SOD1,UQCRC1,VDAC1	9/371
5_Member	GO Biological Processes	GO:0001662	behavioral fear response	-2.8735	-0.503015	3350,7416,7419	HTR1A,VDAC1,VDAC3	3/34
5_Member	GO Biological Processes	GO:0050890	cognition	-2.87322	-0.503015	25,1139,4776,4987,5071,5176,7416,7419	ABL1,CHRNA7,NFATC4,OPRL1,PRKN,SERPINF1,VDAC1,VDAC3	8/329
5_Member	GO Biological Processes	GO:0002209	behavioral defense response	-2.83663	-0.497617	3350,7416,7419	HTR1A,VDAC1,VDAC3	3/35
5_Member	GO Biological Processes	GO:0042596	fear response	-2.69979	-0.439561	3350,7416,7419	HTR1A,VDAC1,VDAC3	3/39
5_Member	KEGG Pathway	hsa05020	Prion disease	-2.6604	-0.423356	1537,5704,5709,6647,7384,7416,7419	CYC1,PSMC4,PSMD3,SOD1,UQCRC1,VDAC1,VDAC3	7/278
5_Member	GO Biological Processes	GO:0033555	multicellular organismal response to stress	-2.58368	-0.380231	3350,7057,7416,7419	HTR1A,THBS1,VDAC1,VDAC3	4/89
5_Member	GO Biological Processes	GO:0007612	learning	-2.42299	-0.279148	25,4987,5071,7416,7419	ABL1,OPRL1,PRKN,VDAC1,VDAC3	5/160
5_Member	KEGG Pathway	hsa05010	Alzheimer disease	-2.41212	-0.278309	1139,1537,4843,5704,5709,7384,7416,7419	CHRNA7,CYC1,NOS2,PSMC4,PSMD3,UQCRC1,VDAC1,VDAC3	8/391
5_Member	KEGG Pathway	hsa05016	Huntington disease	-2.39192	-0.270197	1537,5704,5709,6647,7384,7416,7419	CYC1,PSMC4,PSMD3,SOD1,UQCRC1,VDAC1,VDAC3	7/311
5_Member	Reactome Gene Sets	R-HSA-5689880	Ub-specific processing proteases	-2.22855	-0.170778	4193,5709,7416,7419,51651	MDM2,PSMD3,VDAC1,VDAC3,PTRH2	5/178
5_Member	KEGG Pathway	hsa04020	Calcium signaling pathway	-2.21641	-0.160877	1139,4776,4843,7416,7419,57192	CHRNA7,NFATC4,NOS2,VDAC1,VDAC3,MCOLN1	6/254
5_Member	WikiPathways	WP5124	Alzheimer 39 s disease	-2.14511	-0.124003	1139,4843,5704,5709,7416,7419	CHRNA7,NOS2,PSMC4,PSMD3,VDAC1,VDAC3	6/263
5_Member	WikiPathways	WP2059	Alzheimer 39 s disease and miRNA effects	-2.10686	-0.103971	1139,4843,5704,5709,7416,7419	CHRNA7,NOS2,PSMC4,PSMD3,VDAC1,VDAC3	6/268
6_Summary	GO Biological Processes	GO:0043065	positive regulation of apoptotic process	-4.69625	-1.50777	25,835,4745,4776,4804,5074,5770,6647,7057,7416,8795,9113,51651,80149,27018,10253,26036,28514,9748,114798	ABL1,CASP2,NELL1,NFATC4,NGFR,PAWR,PTPN1,SOD1,THBS1,VDAC1,TNFRSF10B,LATS1,PTRH2,ZC3H12A,BEX3,SPRY2,ZNF451,DLL1,SLK,SLITRK1	20/-
6_Member	GO Biological Processes	GO:0043065	positive regulation of apoptotic process	-4.69625	-1.50777	25,835,4745,4776,4804,5074,5770,6647,7057,7416,8795,9113,51651,80149	ABL1,CASP2,NELL1,NFATC4,NGFR,PAWR,PTPN1,SOD1,THBS1,VDAC1,TNFRSF10B,LATS1,PTRH2,ZC3H12A	14/569
6_Member	GO Biological Processes	GO:0043068	positive regulation of programmed cell death	-4.55629	-1.46824	25,835,4745,4776,4804,5074,5770,6647,7057,7416,8795,9113,51651,80149	ABL1,CASP2,NELL1,NFATC4,NGFR,PAWR,PTPN1,SOD1,THBS1,VDAC1,TNFRSF10B,LATS1,PTRH2,ZC3H12A	14/586
6_Member	WikiPathways	WP2864	Apoptosis related network due to altered Notch3 in ovarian cancer	-3.42708	-0.759291	25,7057,8795,27018	ABL1,THBS1,TNFRSF10B,BEX3	4/53
6_Member	GO Biological Processes	GO:0040037	negative regulation of fibroblast growth factor receptor signaling pathway	-3.27038	-0.68292	4804,7057,10253	NGFR,THBS1,SPRY2	3/25
6_Member	GO Biological Processes	GO:2000353	positive regulation of endothelial cell apoptotic process	-3.07752	-0.601616	4804,5770,7057	NGFR,PTPN1,THBS1	3/29
6_Member	GO Biological Processes	GO:2000351	regulation of endothelial cell apoptotic process	-3.06403	-0.601616	25,4804,5770,7057	ABL1,NGFR,PTPN1,THBS1	4/66
6_Member	GO Biological Processes	GO:0090288	negative regulation of cellular response to growth factor stimulus	-2.67249	-0.426068	25,4804,5770,7057,10253	ABL1,NGFR,PTPN1,THBS1,SPRY2	5/140
6_Member	GO Biological Processes	GO:0040036	regulation of fibroblast growth factor receptor signaling pathway	-2.63701	-0.404268	4804,7057,10253	NGFR,THBS1,SPRY2	3/41
6_Member	GO Biological Processes	GO:2001235	positive regulation of apoptotic signaling pathway	-2.55529	-0.364245	835,4776,4804,6647,7057	CASP2,NFATC4,NGFR,SOD1,THBS1	5/149
6_Member	GO Biological Processes	GO:0090287	regulation of cellular response to growth factor stimulus	-2.45916	-0.303348	25,4804,5770,7057,9113,10253,26036,28514	ABL1,NGFR,PTPN1,THBS1,LATS1,SPRY2,ZNF451,DLL1	8/384
6_Member	GO Biological Processes	GO:0051893	regulation of focal adhesion assembly	-2.1105	-0.103971	25,7057,9748	ABL1,THBS1,SLK	3/63
6_Member	GO Biological Processes	GO:0090109	regulation of cell-substrate junction assembly	-2.1105	-0.103971	25,7057,9748	ABL1,THBS1,SLK	3/63
6_Member	GO Biological Processes	GO:1901888	regulation of cell junction assembly	-2.09181	-0.0987307	25,5770,7057,9113,9748,114798	ABL1,PTPN1,THBS1,LATS1,SLK,SLITRK1	6/270
6_Member	GO Biological Processes	GO:0150116	regulation of cell-substrate junction organization	-2.01954	-0.0671443	25,7057,9748	ABL1,THBS1,SLK	3/68
7_Summary	GO Biological Processes	GO:0070372	regulation of ERK1 and ERK2 cascade	-4.63568	-1.49647	25,1139,4889,5151,5770,6098,10253,55333,152110,222166,1398,5071,6647,7057,80149,4193,4804,7050,222008,1947,4776,3350,5315	ABL1,CHRNA7,NPY5R,PDE8A,PTPN1,ROS1,SPRY2,SYNJ2BP,NEK10,MTURN,CRK,PRKN,SOD1,THBS1,ZC3H12A,MDM2,NGFR,TGIF1,VSTM2A,EFNB1,NFATC4,HTR1A,PKM	23/-
7_Member	GO Biological Processes	GO:0070372	regulation of ERK1 and ERK2 cascade	-4.63568	-1.49647	25,1139,4889,5151,5770,6098,10253,55333,152110,222166	ABL1,CHRNA7,NPY5R,PDE8A,PTPN1,ROS1,SPRY2,SYNJ2BP,NEK10,MTURN	10/296
7_Member	GO Biological Processes	GO:0043408	regulation of MAPK cascade	-4.57877	-1.46824	25,1139,1398,4889,5071,5151,5770,6098,6647,7057,10253,55333,80149,152110,222166	ABL1,CHRNA7,CRK,NPY5R,PRKN,PDE8A,PTPN1,ROS1,SOD1,THBS1,SPRY2,SYNJ2BP,ZC3H12A,NEK10,MTURN	15/662
7_Member	GO Biological Processes	GO:0043410	positive regulation of MAPK cascade	-4.30587	-1.34275	25,1139,1398,4889,5151,5770,6647,7057,10253,80149,152110,222166	ABL1,CHRNA7,CRK,NPY5R,PDE8A,PTPN1,SOD1,THBS1,SPRY2,ZC3H12A,NEK10,MTURN	12/464
7_Member	GO Biological Processes	GO:0071363	cellular response to growth factor stimulus	-3.17921	-0.628602	25,1398,4193,4804,5151,5770,6098,7050,7057,10253,222008	ABL1,CRK,MDM2,NGFR,PDE8A,PTPN1,ROS1,TGIF1,THBS1,SPRY2,VSTM2A	11/530
7_Member	GO Biological Processes	GO:0070848	response to growth factor	-2.97297	-0.554054	25,1398,4193,4804,5151,5770,6098,7050,7057,10253,222008	ABL1,CRK,MDM2,NGFR,PDE8A,PTPN1,ROS1,TGIF1,THBS1,SPRY2,VSTM2A	11/562
7_Member	GO Biological Processes	GO:0070374	positive regulation of ERK1 and ERK2 cascade	-2.7458	-0.443859	25,1139,4889,5151,10253,222166	ABL1,CHRNA7,NPY5R,PDE8A,SPRY2,MTURN	6/198
7_Member	Canonical Pathways	M50	PID PTP1B PATHWAY	-2.34273	-0.245116	1398,5770,10253	CRK,PTPN1,SPRY2	3/52
7_Member	GO Biological Processes	GO:0035791	platelet-derived growth factor receptor-beta signaling pathway	-2.25245	-0.185578	25,5770,6098	ABL1,PTPN1,ROS1	3/56
7_Member	GO Biological Processes	GO:0007169	cell surface receptor protein tyrosine kinase signaling pathway	-2.16962	-0.141654	25,1398,1947,4776,4804,5770,6098,10253	ABL1,CRK,EFNB1,NFATC4,NGFR,PTPN1,ROS1,SPRY2	8/430
7_Member	GO Biological Processes	GO:1901699	cellular response to nitrogen compound	-2.09946	-0.100523	25,1139,1398,3350,4193,4804,5071,5315,5770,6098	ABL1,CHRNA7,CRK,HTR1A,MDM2,NGFR,PRKN,PKM,PTPN1,ROS1	10/633
8_Summary	GO Biological Processes	GO:2001233	regulation of apoptotic signaling pathway	-4.23693	-1.33508	835,4193,4776,4804,5071,5770,6647,6880,7057,10131,28978,9113,64110,122809,5704,4745,4843,5709,7416,9125,80149,220441,25,9016,54386,55274	CASP2,MDM2,NFATC4,NGFR,PRKN,PTPN1,SOD1,TAF9,THBS1,TRAP1,TMEM14A,LATS1,MAGEF1,SOCS4,PSMC4,NELL1,NOS2,PSMD3,VDAC1,CNOT9,ZC3H12A,RNF152,ABL1,SLC25A14,TERF2IP,PHF10	26/-
8_Member	GO Biological Processes	GO:2001233	regulation of apoptotic signaling pathway	-4.23693	-1.33508	835,4193,4776,4804,5071,5770,6647,6880,7057,10131,28978	CASP2,MDM2,NFATC4,NGFR,PRKN,PTPN1,SOD1,TAF9,THBS1,TRAP1,TMEM14A	11/399
8_Member	GO Biological Processes	GO:1902254	negative regulation of intrinsic apoptotic signaling pathway by p53 class mediator	-3.37979	-0.759291	4193,5071,6880	MDM2,PRKN,TAF9	3/23
8_Member	GO Biological Processes	GO:2001243	negative regulation of intrinsic apoptotic signaling pathway	-3.10258	-0.604347	4193,5071,5770,6880,10131	MDM2,PRKN,PTPN1,TAF9,TRAP1	5/112
8_Member	GO Biological Processes	GO:2000058	regulation of ubiquitin-dependent protein catabolic process	-3.05846	-0.601616	4193,5071,6880,9113,64110,122809	MDM2,PRKN,TAF9,LATS1,MAGEF1,SOCS4	6/172
8_Member	GO Biological Processes	GO:1903050	regulation of proteolysis involved in protein catabolic process	-3.0352	-0.593561	4193,5071,5704,6880,9113,64110,122809	MDM2,PRKN,PSMC4,TAF9,LATS1,MAGEF1,SOCS4	7/239
8_Member	GO Biological Processes	GO:2001234	negative regulation of apoptotic signaling pathway	-2.99336	-0.563843	4193,5071,5770,6880,7057,10131,28978	MDM2,PRKN,PTPN1,TAF9,THBS1,TRAP1,TMEM14A	7/243
8_Member	GO Biological Processes	GO:1902253	regulation of intrinsic apoptotic signaling pathway by p53 class mediator	-2.8735	-0.503015	4193,5071,6880	MDM2,PRKN,TAF9	3/34
8_Member	GO Biological Processes	GO:2001242	regulation of intrinsic apoptotic signaling pathway	-2.84813	-0.500434	4193,5071,5770,6647,6880,10131	MDM2,PRKN,PTPN1,SOD1,TAF9,TRAP1	6/189
8_Member	GO Biological Processes	GO:1901797	negative regulation of signal transduction by p53 class mediator	-2.80088	-0.476779	4193,5071,6880	MDM2,PRKN,TAF9	3/36
8_Member	GO Biological Processes	GO:1903052	positive regulation of proteolysis involved in protein catabolic process	-2.69974	-0.439561	4193,5071,5704,64110,122809	MDM2,PRKN,PSMC4,MAGEF1,SOCS4	5/138
8_Member	GO Biological Processes	GO:0042176	regulation of protein catabolic process	-2.52135	-0.33939	4193,4745,4843,5071,5704,5709,6880,122809	MDM2,NELL1,NOS2,PRKN,PSMC4,PSMD3,TAF9,SOCS4	8/375
8_Member	GO Biological Processes	GO:2000060	positive regulation of ubiquitin-dependent protein catabolic process	-2.31169	-0.226035	4193,5071,64110,122809	MDM2,PRKN,MAGEF1,SOCS4	4/106
8_Member	GO Biological Processes	GO:1901800	positive regulation of proteasomal protein catabolic process	-2.18741	-0.151995	4193,5071,5704,122809	MDM2,PRKN,PSMC4,SOCS4	4/115
8_Member	GO Biological Processes	GO:0009896	positive regulation of catabolic process	-2.10859	-0.103971	4193,5071,5704,5770,7416,9125,64110,80149,122809,220441	MDM2,PRKN,PSMC4,PTPN1,VDAC1,CNOT9,MAGEF1,ZC3H12A,SOCS4,RNF152	10/631
8_Member	GO Biological Processes	GO:0080135	regulation of cellular response to stress	-2.10358	-0.102673	25,4193,5071,5770,6880,9016,54386,55274,64110	ABL1,MDM2,PRKN,PTPN1,TAF9,SLC25A14,TERF2IP,PHF10,MAGEF1	9/535
8_Member	GO Biological Processes	GO:0061136	regulation of proteasomal protein catabolic process	-2.02133	-0.0671443	4193,5071,5704,6880,122809	MDM2,PRKN,PSMC4,TAF9,SOCS4	5/200
9_Summary	GO Biological Processes	GO:2000377	regulation of reactive oxygen species metabolic process	-4.16003	-1.30806	3692,5071,6647,7057,7416,10131,80149	EIF6,PRKN,SOD1,THBS1,VDAC1,TRAP1,ZC3H12A	7/-
9_Member	GO Biological Processes	GO:2000377	regulation of reactive oxygen species metabolic process	-4.16003	-1.30806	3692,5071,6647,7057,7416,10131,80149	EIF6,PRKN,SOD1,THBS1,VDAC1,TRAP1,ZC3H12A	7/156
9_Member	GO Biological Processes	GO:1902175	regulation of oxidative stress-induced intrinsic apoptotic signaling pathway	-2.44106	-0.290853	5071,6647,10131	PRKN,SOD1,TRAP1	3/48
9_Member	GO Biological Processes	GO:2000378	negative regulation of reactive oxygen species metabolic process	-2.41565	-0.279148	5071,7416,10131	PRKN,VDAC1,TRAP1	3/49
10_Summary	WikiPathways	WP2006	miR targeted genes in squamous cell	-3.72271	-0.970442	528,4860,5315,7057,8795,29099	ATP6V1C1,PNP,PKM,THBS1,TNFRSF10B,COMMD9	6/-
10_Member	WikiPathways	WP2006	miR targeted genes in squamous cell	-3.72271	-0.970442	528,4860,5315,7057,8795,29099	ATP6V1C1,PNP,PKM,THBS1,TNFRSF10B,COMMD9	6/129
11_Summary	GO Biological Processes	GO:0033138	positive regulation of peptidyl-serine phosphorylation	-3.59375	-0.852484	5217,9113,9125,10253,122809	PFN2,LATS1,CNOT9,SPRY2,SOCS4	5/-
11_Member	GO Biological Processes	GO:0033138	positive regulation of peptidyl-serine phosphorylation	-3.59375	-0.852484	5217,9113,9125,10253	PFN2,LATS1,CNOT9,SPRY2	4/48
11_Member	GO Biological Processes	GO:0033135	regulation of peptidyl-serine phosphorylation	-3.06403	-0.601616	5217,9113,9125,10253	PFN2,LATS1,CNOT9,SPRY2	4/66
11_Member	GO Biological Processes	GO:0042058	regulation of epidermal growth factor receptor signaling pathway	-2.03712	-0.0703623	9125,10253,122809	CNOT9,SPRY2,SOCS4	3/67
12_Summary	KEGG Pathway	hsa05110	Vibrio cholerae infection	-3.49159	-0.781725	528,9414,29927,51382,5770,57192,4843,1537,7384,10063,9016,25,5071,7416,80149,220441	ATP6V1C1,TJP2,SEC61A1,ATP6V1D,PTPN1,MCOLN1,NOS2,CYC1,UQCRC1,COX17,SLC25A14,ABL1,PRKN,VDAC1,ZC3H12A,RNF152	16/-
12_Member	KEGG Pathway	hsa05110	Vibrio cholerae infection	-3.49159	-0.781725	528,9414,29927,51382	ATP6V1C1,TJP2,SEC61A1,ATP6V1D	4/51
12_Member	Reactome Gene Sets	R-HSA-77387	Insulin receptor recycling	-3.21918	-0.661176	528,5770,51382	ATP6V1C1,PTPN1,ATP6V1D	3/26
12_Member	Reactome Gene Sets	R-HSA-917977	Transferrin endocytosis and recycling	-3.0338	-0.593561	528,51382,57192	ATP6V1C1,ATP6V1D,MCOLN1	3/30
12_Member	Reactome Gene Sets	R-HSA-1222556	ROS and RNS production in phagocytes	-2.83663	-0.497617	528,4843,51382	ATP6V1C1,NOS2,ATP6V1D	3/35
12_Member	KEGG Pathway	hsa00190	Oxidative phosphorylation	-2.69974	-0.439561	528,1537,7384,10063,51382	ATP6V1C1,CYC1,UQCRC1,COX17,ATP6V1D	5/138
12_Member	Reactome Gene Sets	R-HSA-917937	Iron uptake and transport	-2.29666	-0.220505	528,51382,57192	ATP6V1C1,ATP6V1D,MCOLN1	3/54
12_Member	GO Biological Processes	GO:1902600	proton transmembrane transport	-2.16901	-0.141654	528,1537,7384,9016,51382	ATP6V1C1,CYC1,UQCRC1,SLC25A14,ATP6V1D	5/184
12_Member	GO Biological Processes	GO:0010506	regulation of autophagy	-2.06183	-0.0821073	25,528,5071,7416,51382,80149,220441	ABL1,ATP6V1C1,PRKN,VDAC1,ATP6V1D,ZC3H12A,RNF152	7/359
12_Member	GO Biological Processes	GO:0070050	neuron cellular homeostasis	-2.05499	-0.079016	528,5071,51382	ATP6V1C1,PRKN,ATP6V1D	3/66
12_Member	Reactome Gene Sets	R-HSA-74752	Signaling by Insulin receptor	-2.01954	-0.0671443	528,5770,51382	ATP6V1C1,PTPN1,ATP6V1D	3/68
13_Summary	GO Biological Processes	GO:0002433	immune response-regulating cell surface receptor signaling pathway involved in phagocytosis	-3.37979	-0.759291	25,4843,196051	ABL1,NOS2,PLPP4	3/-
13_Member	GO Biological Processes	GO:0002433	immune response-regulating cell surface receptor signaling pathway involved in phagocytosis	-3.37979	-0.759291	25,4843,196051	ABL1,NOS2,PLPP4	3/23
13_Member	GO Biological Processes	GO:0038096	Fc-gamma receptor signaling pathway involved in phagocytosis	-3.37979	-0.759291	25,4843,196051	ABL1,NOS2,PLPP4	3/23
13_Member	GO Biological Processes	GO:0002431	Fc receptor mediated stimulatory signaling pathway	-3.27038	-0.68292	25,4843,196051	ABL1,NOS2,PLPP4	3/25
13_Member	GO Biological Processes	GO:0038094	Fc-gamma receptor signaling pathway	-2.80088	-0.476779	25,4843,196051	ABL1,NOS2,PLPP4	3/36
13_Member	GO Biological Processes	GO:0038093	Fc receptor signaling pathway	-2.18931	-0.151995	25,4843,196051	ABL1,NOS2,PLPP4	3/59
14_Summary	GO Biological Processes	GO:0007029	endoplasmic reticulum organization	-3.34668	-0.735739	439,7905,29927,163590,165679,132112	GET3,REEP5,SEC61A1,TOR1AIP2,SPTSSB,RTP1	6/-
14_Member	GO Biological Processes	GO:0007029	endoplasmic reticulum organization	-3.34668	-0.735739	439,7905,29927,163590,165679	GET3,REEP5,SEC61A1,TOR1AIP2,SPTSSB	5/99
14_Member	GO Biological Processes	GO:0051205	protein insertion into membrane	-2.46705	-0.306365	439,29927,132112	GET3,SEC61A1,RTP1	3/47
15_Summary	GO Biological Processes	GO:0045765	regulation of angiogenesis	-3.22892	-0.663746	25,1139,5176,5315,7057,10253,28514,55333,80149,25809,340419,1398	ABL1,CHRNA7,SERPINF1,PKM,THBS1,SPRY2,DLL1,SYNJ2BP,ZC3H12A,TTLL1,RSPO2,CRK	12/-
15_Member	GO Biological Processes	GO:0045765	regulation of angiogenesis	-3.22892	-0.663746	25,1139,5176,5315,7057,10253,28514,55333,80149	ABL1,CHRNA7,SERPINF1,PKM,THBS1,SPRY2,DLL1,SYNJ2BP,ZC3H12A	9/363
15_Member	GO Biological Processes	GO:1901342	regulation of vasculature development	-3.15341	-0.628602	25,1139,5176,5315,7057,10253,28514,55333,80149	ABL1,CHRNA7,SERPINF1,PKM,THBS1,SPRY2,DLL1,SYNJ2BP,ZC3H12A	9/372
15_Member	GO Biological Processes	GO:1903670	regulation of sprouting angiogenesis	-3.11445	-0.609968	5315,7057,28514,55333	PKM,THBS1,DLL1,SYNJ2BP	4/64
15_Member	GO Biological Processes	GO:0045766	positive regulation of angiogenesis	-2.81337	-0.478644	25,1139,5315,7057,28514,80149	ABL1,CHRNA7,PKM,THBS1,DLL1,ZC3H12A	6/192
15_Member	GO Biological Processes	GO:1904018	positive regulation of vasculature development	-2.77927	-0.469363	25,1139,5315,7057,28514,80149	ABL1,CHRNA7,PKM,THBS1,DLL1,ZC3H12A	6/195
15_Member	GO Biological Processes	GO:0021587	cerebellum morphogenesis	-2.49367	-0.31469	25,25809,28514	ABL1,TTLL1,DLL1	3/46
15_Member	GO Biological Processes	GO:0021575	hindbrain morphogenesis	-2.41565	-0.279148	25,25809,28514	ABL1,TTLL1,DLL1	3/49
15_Member	GO Biological Processes	GO:0035265	organ growth	-2.29728	-0.220505	25,10253,28514,340419	ABL1,SPRY2,DLL1,RSPO2	4/107
15_Member	GO Biological Processes	GO:0021549	cerebellum development	-2.28303	-0.209216	25,1398,25809,28514	ABL1,CRK,TTLL1,DLL1	4/108
15_Member	GO Biological Processes	GO:0022037	metencephalon development	-2.1485	-0.125316	25,1398,25809,28514	ABL1,CRK,TTLL1,DLL1	4/118
16_Summary	GO Biological Processes	GO:0051341	regulation of oxidoreductase activity	-3.14032	-0.623061	25,5071,10063,25824,1653,5536,8795,54386,80149,3350,64110,10038	ABL1,PRKN,COX17,PRDX5,DDX1,PPP5C,TNFRSF10B,TERF2IP,ZC3H12A,HTR1A,MAGEF1,PARP2	12/-
16_Member	GO Biological Processes	GO:0051341	regulation of oxidoreductase activity	-3.14032	-0.623061	25,5071,10063,25824	ABL1,PRKN,COX17,PRDX5	4/63
16_Member	GO Biological Processes	GO:0043123	positive regulation of canonical NF-kappaB signal transduction	-2.57717	-0.379967	25,1653,5071,5536,8795,54386	ABL1,DDX1,PRKN,PPP5C,TNFRSF10B,TERF2IP	6/214
16_Member	GO Biological Processes	GO:0043122	regulation of canonical NF-kappaB signal transduction	-2.47715	-0.306365	25,1653,5071,5536,8795,54386,80149	ABL1,DDX1,PRKN,PPP5C,TNFRSF10B,TERF2IP,ZC3H12A	7/300
16_Member	GO Biological Processes	GO:1903351	cellular response to dopamine	-2.46705	-0.306365	25,3350,5071	ABL1,HTR1A,PRKN	3/47
16_Member	GO Biological Processes	GO:1903350	response to dopamine	-2.41565	-0.279148	25,3350,5071	ABL1,HTR1A,PRKN	3/49
16_Member	GO Biological Processes	GO:0071868	cellular response to monoamine stimulus	-2.39081	-0.270197	25,3350,5071	ABL1,HTR1A,PRKN	3/50
16_Member	GO Biological Processes	GO:0071870	cellular response to catecholamine stimulus	-2.39081	-0.270197	25,3350,5071	ABL1,HTR1A,PRKN	3/50
16_Member	GO Biological Processes	GO:0045910	negative regulation of DNA recombination	-2.34273	-0.245116	25,54386,64110	ABL1,TERF2IP,MAGEF1	3/52
16_Member	GO Biological Processes	GO:0071867	response to monoamine	-2.31946	-0.231401	25,3350,5071	ABL1,HTR1A,PRKN	3/53
16_Member	GO Biological Processes	GO:0071869	response to catecholamine	-2.31946	-0.231401	25,3350,5071	ABL1,HTR1A,PRKN	3/53
16_Member	Canonical Pathways	M105	PID TELOMERASE PATHWAY	-2.03712	-0.0703623	25,10038,54386	ABL1,PARP2,TERF2IP	3/67
17_Summary	GO Biological Processes	GO:0097191	extrinsic apoptotic signaling pathway	-3.06791	-0.601616	835,4804,8795,10038,27018,25,1398,10782,4776,5074	CASP2,NGFR,TNFRSF10B,PARP2,BEX3,ABL1,CRK,ZNF274,NFATC4,PAWR	10/-
17_Member	GO Biological Processes	GO:0097191	extrinsic apoptotic signaling pathway	-3.06791	-0.601616	835,4804,8795,10038,27018	CASP2,NGFR,TNFRSF10B,PARP2,BEX3	5/114
17_Member	KEGG Pathway	hsa04722	Neurotrophin signaling pathway	-2.96797	-0.554054	25,1398,4804,10782,27018	ABL1,CRK,NGFR,ZNF274,BEX3	5/120
17_Member	GO Biological Processes	GO:0097190	apoptotic signaling pathway	-2.84836	-0.500434	25,835,4776,4804,5074,8795,10038,27018	ABL1,CASP2,NFATC4,NGFR,PAWR,TNFRSF10B,PARP2,BEX3	8/332
17_Member	GO Biological Processes	GO:0051402	neuron apoptotic process	-2.18741	-0.151995	25,4776,4804,10038	ABL1,NFATC4,NGFR,PARP2	4/115
17_Member	Canonical Pathways	M187	PID TRKR PATHWAY	-2.14918	-0.125316	25,1398,4804	ABL1,CRK,NGFR	3/61
17_Member	Canonical Pathways	M153	PID P75 NTR PATHWAY	-2.01954	-0.0671443	4804,10782,27018	NGFR,ZNF274,BEX3	3/68
18_Summary	GO Biological Processes	GO:1903320	regulation of protein modification by small protein conjugation or removal	-2.98303	-0.558781	25,5071,10253,27018,56271,80149,378884	ABL1,PRKN,SPRY2,BEX3,BEX4,ZC3H12A,NHLRC1	7/-
18_Member	GO Biological Processes	GO:1903320	regulation of protein modification by small protein conjugation or removal	-2.98303	-0.558781	25,5071,10253,27018,56271,80149,378884	ABL1,PRKN,SPRY2,BEX3,BEX4,ZC3H12A,NHLRC1	7/244
18_Member	GO Biological Processes	GO:1901873	regulation of post-translational protein modification	-2.93218	-0.528365	25,5071,10253,27018,56271,80149,378884	ABL1,PRKN,SPRY2,BEX3,BEX4,ZC3H12A,NHLRC1	7/249
18_Member	GO Biological Processes	GO:0031397	negative regulation of protein ubiquitination	-2.77303	-0.467124	25,10253,27018,56271	ABL1,SPRY2,BEX3,BEX4	4/79
18_Member	GO Biological Processes	GO:0031396	regulation of protein ubiquitination	-2.71294	-0.439561	25,5071,10253,27018,56271,378884	ABL1,PRKN,SPRY2,BEX3,BEX4,NHLRC1	6/201
18_Member	GO Biological Processes	GO:1903321	negative regulation of protein modification by small protein conjugation or removal	-2.53156	-0.346591	25,10253,27018,56271	ABL1,SPRY2,BEX3,BEX4	4/92
18_Member	GO Biological Processes	GO:1901874	negative regulation of post-translational protein modification	-2.465	-0.306365	25,10253,27018,56271	ABL1,SPRY2,BEX3,BEX4	4/96
19_Summary	GO Biological Processes	GO:0042698	ovulation cycle	-2.92242	-0.523578	835,4889,4987,5176,4804,4843,55269	CASP2,NPY5R,OPRL1,SERPINF1,NGFR,NOS2,PSPC1	7/-
19_Member	GO Biological Processes	GO:0042698	ovulation cycle	-2.92242	-0.523578	835,4889,4987,5176	CASP2,NPY5R,OPRL1,SERPINF1	4/72
19_Member	GO Biological Processes	GO:0048511	rhythmic process	-2.68682	-0.436911	835,4804,4843,4889,4987,5176,55269	CASP2,NGFR,NOS2,NPY5R,OPRL1,SERPINF1,PSPC1	7/275
20_Summary	GO Biological Processes	GO:0010038	response to metal ion	-2.73607	-0.442265	4193,4776,5071,5176,5536,7057,57192,221184	MDM2,NFATC4,PRKN,SERPINF1,PPP5C,THBS1,MCOLN1,CPNE2	8/-
20_Member	GO Biological Processes	GO:0010038	response to metal ion	-2.73607	-0.442265	4193,4776,5071,5176,5536,7057,57192,221184	MDM2,NFATC4,PRKN,SERPINF1,PPP5C,THBS1,MCOLN1,CPNE2	8/346
20_Member	GO Biological Processes	GO:0071248	cellular response to metal ion	-2.18859	-0.151995	4776,5071,5176,57192,221184	NFATC4,PRKN,SERPINF1,MCOLN1,CPNE2	5/182

## Sheet: Supplementary Table 9
Supplementary Table 9: Fixed-effect P-Values for LME models of different propensity score matching ratios in NACC Data. Significant P values are in bold.
	ratio = 1:1 (n = 76)	MEMORY	ORIENT	JUDGMENT	COMMUN	HOMEHOBB	PERSCARE	CDRSUM	CDRGLOB
	intercept	0.8342	0.2477	0.4916	0.4032	0.14205	0.08532	0.354658	0.71
	SEX (sex)	0.6669	0.7562	0.6305	0.79367	0.90739	0.92056	0.85761	0.7
	EDUC (education)	0.0882	0.5929	0.129	0.012974	0.02592	0.30578	0.081114	0.053
	Black race	0.4303	0.3155	0.8617	0.936166	0.86931	0.94649	0.709814	0.464
	American Indian race	0.6975	0.7122	0.3239	0.345545	0.33539	0.64058	0.42705	0.442
	Asian race	0.6997	0.7973	0.3086	0.393667	0.14912	0.46284	0.392267	0.671
	Other race	0.4613	0.916	0.3407	0.358825	0.34194	0.86995	0.508308	0.574
	Unknown race	0.3635	0.2134	0.9344	0.058415	0.18496	0.18624	0.239469	0.422
	APOE4	0.1137	0.1194	0.1603	0.276184	0.15891	0.13246	0.114183	0.105
	NACCAGEB (baseline age)	0.2129	0.0766	0.0487	0.016389	0.00573	0.01485	0.026691	0.249
	NACCFDYS (followup time in days)	9.34e-09	1.68e-12	9.77e-10	5.84e-10	5.11e-12	1.83e-08	1.97e-13	7.53e-08
	A10BF (drug status)	0.5552	0.344	0.2791	0.418483	0.42842	0.85991	0.385789	0.59
	NACCFDYS*A10BF (followup time interaction with drug status)	0.0152	1.74e-05	0.0181	0.000612	0.00201	0.00199	0.000287	0.167
	ratio = 1:2 (n = 114)	MEMORY	ORIENT	JUDGMENT	COMMUN	HOMEHOBB	PERSCARE	CDRSUM	CDRGLOB
	intercept	0.7873	0.452822	0.7465	0.6503	0.3294	0.213	0.5871	0.5561
	SEX (sex)	0.7564	0.664176	0.6751	0.6499	0.9687	0.7297	0.9174	0.5596
	EDUC (education)	0.0887	0.196853	0.0842	0.0049	0.0173	0.2807	0.0459	0.0529
	Black race	0.2522	0.152249	0.4762	0.8759	0.7898	0.4661	0.3942	0.2383
	American Indian race	0.5698	0.705703	0.25	0.2407	0.293	0.5574	0.3611	0.3362
	Asian race	0.8707	0.985213	0.6273	0.6476	0.3854	0.7972	0.7477	0.9145
	Other race	0.4213	0.904464	0.333	0.1813	0.3177	0.9161	0.4554	0.3643
	Unknown race	0.6035	0.233542	0.7599	0.1321	0.3405	0.258	0.397	0.6596
	APOE4	0.0038	0.042203	0.0301	0.0992	0.0796	0.2127	0.0262	0.0186
	NACCAGEB (baseline age)	0.2059	0.092442	0.0785	0.0251	0.0148	0.0537	0.0459	0.2627
	NACCFDYS (followup time in days)	7.97e-09	1.46e-14	9.96e-10	3.06e-11	1.18e-13	8.53e-08	1.11e-14	1.1e-09
	A10BF (drug status)	0.4897	0.348695	0.2736	0.5061	0.4382	0.8034	0.3933	0.6475
	NACCFDYS*A10BF (followup time interaction with drug status)	0.1918	0.000204	0.2616	0.0062	0.0249	0.0358	0.0104	0.5348
	ratio = 1:3 (n = 151)	MEMORY	ORIENT	JUDGMENT	COMMUN	HOMEHOBB	PERSCARE	CDRSUM	CDRGLOB
	intercept	0.7096	0.161757	0.15003	0.27222	0.1119	0.0662	0.18783	0.8765
	SEX (sex)	0.440092	0.700947	0.44174	0.28355	0.4594	0.62319	0.44887	0.2152
	EDUC (education)	0.342964	0.745748	0.74163	0.14202	0.3056	0.93587	0.45228	0.1298
	Black race	0.22074	0.113777	0.47484	0.5684	0.5828	0.23829	0.29454	0.2568
	American Indian race	0.727747	0.758669	0.30292	0.28069	0.3357	0.60924	0.44072	0.5224
	Pacific Islander race	0.568577	0.802915	0.74588	0.87754	0.8963	0.95116	0.95696	0.4639
	Asian race	0.642586	0.86719	0.89897	0.87335	0.5972	0.88429	0.97622	0.7299
	Other race	0.514085	0.936514	0.26571	0.13532	0.2715	0.93071	0.4004	0.4225
	Unknown race	0.629268	0.544479	0.59637	0.43053	0.7551	0.64689	0.71614	0.5782
	APOE4	0.000383	0.010041	0.02044	0.03872	0.0547	0.11	0.00913	0.0051
	NACCAGEB (baseline age)	0.055486	0.018101	0.00849	0.00814	0.004	0.01587	0.00877	0.0803
	NACCFDYS (followup time in days)	6.88e-11	2.78e-16	5.98e-13	4.83e-13	3.84e-15	4.56e-11	<2.2E-16	8.18e-12
	A10BF (drug status)	0.601898	0.293893	0.38462	0.55918	0.478	0.85811	0.46348	0.7449
	NACCFDYS*A10BF (followup time interaction with drug status)	0.171623	0.000561	0.14272	0.00963	0.0485	0.00907	0.01044	0.4741

## Sheet: Supplementary Table 10
Supplementary Table 10: Fixed-effect P-Values for LME models of different propensity score matching ratios in NACC Data for new-user design. Significant P values are in bold.
	ratio = 1:1 (n = 48)	MEMORY	ORIENT	JUDGMENT	COMMUN	HOMEHOBB	PERSCARE	CDRSUM	CDRGLOB
	intercept	0.9587	0.0817	0.3099	0.3893	0.17628	0.1195	0.26527	0.9148
	SEX (sex)	0.796	0.4038	0.8611	0.8897	0.33124	0.4389	0.6681	0.9933
	EDUC (education)	0.9377	0.559	0.9109	0.3639	0.98868	0.772	0.89318	0.813
	Black race	0.177	0.3159	0.4286	0.5385	0.45853	0.4035	0.32875	0.1459
	American Indian race	0.3473	0.3295	0.2267	0.2194	0.13766	0.7175	0.24196	0.3184
	Asian race	0.9316	0.9984	0.5452	0.6512	0.59226	0.6745	0.72978	0.927
	Other race	0.3871	0.9963	0.2187	0.8248	0.59014	0.9985	0.56566	0.3643
	APOE4	0.0474	0.058	0.0347	0.0589	0.11229	0.0399	0.03607	0.0258
	NACCAGEB (baseline age)	0.5142	0.1258	0.1594	0.1059	0.1515	0.1089	0.14369	0.5714
	NACCFDYS (followup time in days)	1.6e-05	2.02e-07	9.78e-08	5.72e-06	9.12e-07	5.99e-06	8.72e-08	4.8e-06
	A10BF (drug status)	0.5376	0.4978	0.265	0.2584	0.33475	0.516	0.33789	0.5521
	NACCFDYS*A10BF (followup time interaction with drug status)	0.0804	0.0205	0.0291	0.0188	0.00317	0.0151	0.00945	0.0339
	ratio = 1:2 (n = 72)	MEMORY	ORIENT	JUDGMENT	COMMUN	HOMEHOBB	PERSCARE	CDRSUM	CDRGLOB
	intercept	0.80232	0.2077	0.70948	0.5796	0.31595	0.2429	0.50255	0.62884
	SEX (sex)	0.94949	0.1838	0.77492	0.7658	0.16466	0.1331	0.41378	0.87859
	EDUC (education)	0.56745	0.9399	0.58666	0.2238	0.86143	0.4969	0.57348	0.55701
	Black race	0.10239	0.1344	0.23414	0.4203	0.30107	0.1099	0.1616	0.03974
	American Indian race	0.45331	0.4979	0.36461	0.2601	0.22218	0.9335	0.36318	0.39087
	Asian race	0.59804	0.7195	0.91835	0.9485	0.9868	0.9698	0.87035	0.55286
	Other race	0.6116	0.9063	0.42603	0.5362	0.54348	0.822	0.67526	0.42648
	APOE4	0.00291	0.0386	0.00928	0.0102	0.01634	0.0244	0.00656	0.00438
	NACCAGEB (baseline age)	0.50539	0.1862	0.32837	0.1555	0.31502	0.2146	0.24705	0.70344
	NACCFDYS (followup time in days)	5.77e-06	4.75e-09	4.25e-08	2.42e-07	4.37e-09	7.2e-07	1.45e-09	1.25e-07
	A10BF (drug status)	0.52227	0.4323	0.41279	0.4169	0.58074	0.6116	0.44271	0.71562
	NACCFDYS*A10BF (followup time interaction with drug status)	0.15451	0.0275	0.07547	0.0193	0.00168	0.0165	0.01151	0.03522
	ratio = 1:3 (n = 95)	MEMORY	ORIENT	JUDGMENT	COMMUN	HOMEHOBB	PERSCARE	CDRSUM	CDRGLOB
	intercept	0.65514	0.1697	0.4256	0.5159	0.2709	0.1865	0.4388	0.35198
	SEX (sex)	0.54179	0.559	0.885	0.823	0.5511	0.4879	0.9095	0.54408
	EDUC (education)	0.52636	0.7521	0.8716	0.4917	0.7648	0.8979	0.909	0.32417
	Black race	0.2712	0.2452	0.3323	0.5167	0.4663	0.1236	0.2857	0.15764
	American Indian race	0.77609	0.6281	0.4993	0.38	0.3728	0.9359	0.5404	0.74043
	Pacific Islander race	0.66812	0.8042	0.7039	0.8172	0.8517	0.9948	0.9122	0.53011
	Asian race	0.49417	0.7145	0.8708	0.8873	0.9738	0.9839	0.777	0.48997
	Other race	0.9635	0.9745	0.4438	0.4494	0.4986	0.9298	0.6879	0.72558
	Unknown race	0.46252	0.9493	0.8699	0.7414	0.9396	0.969	0.7805	0.36091
	APOE4	0.00554	0.0498	0.0168	0.0139	0.0304	0.0382	0.0123	0.00789
	NACCAGEB (baseline age)	0.43571	0.1251	0.1905	0.1402	0.2442	0.1646	0.1869	0.67221
	NACCFDYS (followup time in days)	5.18e-06	3.08e-09	5.64e-08	4.8e-07	1.09e-08	4.85e-08	1.9e-09	7.04e-08
	A10BF (drug status)	0.69334	0.444	0.5214	0.5047	0.6961	0.6945	0.5545	0.85058
	NACCFDYS*A10BF (followup time interaction with drug status)	0.19072	0.0628	0.1236	0.0416	0.0053	0.0187	0.0254	0.0547
